# Supplementary material for: Bacillus G7 improves adaptation to salt stress in Olea europaea L. plantlets, enhancing water use efficiency and preventing oxidative stress
Source: Sci Rep. 2023 Dec 15;13:22507. doi: 10.1038/s41598-023-49533-z (PMC10728083; doi:10.1038/s41598-023-49533-z)
Supplement: Supplementary file 1 — Supplementary Information. [file 41598_2023_49533_MOESM1_ESM.zip]

Archive with 5 entries (4 files):
- suplementary material/
- suplementary material/.DS_Store
- suplementary material/table S2.pdf
- suplementary material/Figure S1.docx
- suplementary material/Table S1 and S3.docx
